# Supplementary material for: The SEP homologous gene TEMARY regulates inflorescence phenotypes in Hydrangea Macrophylla
Source: Hortic Res. 2024 Nov 26;12(3):uhae332. doi: 10.1093/hr/uhae332 (PMC11879557; doi:10.1093/hr/uhae332)
Supplement: Web_Material_uhae332 [file web_material_uhae332.zip]

Archive with 15 entries (15 files):
- Supplement Table1.xlsx
- Supplement Table2.xlsx
- Supplement Table3.xlsx
- Supplement Table4.xlsx
- Supplement Table5.xlsx
- Supplement Table6.xlsx
- Supplement Table7.xlsx
- Supplement Table8.xlsx
- Supplement Table9.xlsx
- Supplemental Fig. 1.pdf
- Supplemental Fig. 2.pdf
- Supplemental Fig. 3.pdf
- Supplemental Fig. 4.pdf
- Supplemental Fig. 5.pdf
- Supplemental Fig. 6.pdf
