# Supplementary material for: The SEP homologous gene TEMARY regulates inflorescence phenotypes in Hydrangea Macrophylla
Source: Hortic Res. 2024 Nov 26;12(3):uhae332. doi: 10.1093/hr/uhae332 (PMC11879557; doi:10.1093/hr/uhae332)
Supplement: Web_Material_uhae332 [file web_material_uhae332.zip › Supplement Table1.xlsx]

## Sheet: Supplement Table 1
		Supplemental Table 1. Distribution of phenotype and genotype of 133 of 12GM1 population on SNPs associated with INF phenotype. SNPs more than -20 of -log10(P-value) value from highest SNP was shown.
		SNP name	Chromosome-position	-log10(P-value)	lacecap phenotype				mophead phenotype
					homozygous of reference allele*	heterozygous	homozygous of alternative allele		homozygous of reference allele*	heterozygous	homozygous of alternative allele
		12GM1-02391	chr04_112104182	28.376	9	65	30		28	1	0
		12GM1-02402	chr04_112937096	28.376	9	62	33		28	1	0
		12GM1-02408	chr04_113649873	32.27	7	66	31		28	1	0
		12GM1-02420	chr04_114743987	29.96	8	63	33		28	1	0
		12GM1-02421	chr04_114790518	28.6	9	63	32		28	1	0
		12GM1-02425	chr04_114838539	30.41	9	49	46		28	1	0
		12GM1-02429	chr04_115871810	30.9	9	64	31		28	1	0
		12GM1-02430	chr04_115871825	30.9	9	64	31		28	1	0
		12GM1-02434	chr04_116505070	35.34	6	66	32		28	1	0
		12GM1-02435	chr04_116505197	35.34	6	66	32		28	1	0
		12GM1-02438	chr04_116529326	32.05	9	61	34		28	1	0
		12GM1-02439	chr04_116529703	32.05	9	61	34		28	1	0
		12GM1-02440	chr04_116529722	32.05	9	62	33		28	1	0
		12GM1-02443	chr04_116529775	30.58	9	64	31		28	1	0
		12GM1-02444	chr04_116703015	30.84	8	63	33		28	1	0
		12GM1-02445	chr04_116703016	39.58	5	63	36		28	1	0
		12GM1-02463	chr04_117619957	48	5	68	31		28	1	0
		12GM1-02464	chr04_117620029	48	5	68	31		28	1	0
		12GM1-02476	chr04_118954750	40.08	3	71	30		27	2	0
		12GM1-02502	chr04_122552625	28.22	6	69	29		26	3	0
