# Supplementary material for: The SEP homologous gene TEMARY regulates inflorescence phenotypes in Hydrangea Macrophylla
Source: Hortic Res. 2024 Nov 26;12(3):uhae332. doi: 10.1093/hr/uhae332 (PMC11879557; doi:10.1093/hr/uhae332)
Supplement: Web_Material_uhae332 [file web_material_uhae332.zip › Supplement Table2.xlsx]

## Sheet: Supplemental Table2
			Supplemental Table 2. DNA marker amplified region for mophead phenotype-linked DNA markers.
			Marker name	DNA marker amplified region in Hydrangea genome		Reference
				Hma_r1.2_1	Hmc_EndlessSummer_p1.0
			A109A110	Scaffold_0060F: 1447882-1448146	Chr04: 116,278,775-116,278,511	Tränkner et al., 2019
			Hy_CAPS_Inflo	Scaffold_0060F: 932553-932823	Chr04: 116,702,845-116,702,568	Wu et al., 2020
			A133A134	Scaffold_0744F: 271933-276430	Chr04: 118,423,698-118,419,200	Tränkner et al., 2019
			HS071	no hit	Chr04: 126,623,084-126,621,315	Waki et al., 2018
