# Supplementary material for: The SEP homologous gene TEMARY regulates inflorescence phenotypes in Hydrangea Macrophylla
Source: Hortic Res. 2024 Nov 26;12(3):uhae332. doi: 10.1093/hr/uhae332 (PMC11879557; doi:10.1093/hr/uhae332)
Supplement: Web_Material_uhae332 [file web_material_uhae332.zip › Supplement Table3.xlsx]

## Sheet: Supplemental-Table3
	Supplemental Table 3. Annotations of genes located aounrd INF locus. Grey cell shows Temary gene. Annotation information was derived from Nashima et al. (2020.) RNA-Seq FPKM value with orange cells show 3 times or more expression difference between 'SK-1' and (SKM-1' or 'Blue Sky' and 'BM-1', and more than 0 FPKM in both lacecap accessions 'SK-1' and 'Blue Sky'.
	Gene name in Hma_r1.2_1	scaffold name in Hma_r1.2_1	position in Hma_r1.2_1				position in Hmc_EndlessSummer_p1.0			kusakidb_accession	source_description	RNA-Seq expression (FPKM)
			start	end	strand		start	end	strand			SK-1	SKM-1	BlueSky	BM-1
	Hma1.2p1_0060F.1_g033670	Hma1.2p1_0060F.1	3633113	3636263	-		113914601	113917752	+	KPRO01499387	putative lipoate-protein ligase A	14.76	9.75	15.39	9.59
	Hma1.2p1_0060F.1_g033660	Hma1.2p1_0060F.1	3618160	3619853	+		113930928	113932552	-	KUNI03650219	Chlorophyll a-b binding protein, chloroplastic	227.47	105.71	160.83	78.72
	Hma1.2p1_0060F.1_g033650	Hma1.2p1_0060F.1	3595919	3597682	+		113946197	113948141	-	KPRO01415821	PREDICTED: expansin-A1-like	130.37	140.45	51.89	34.72
	Hma1.2p1_0060F.1_g033640	Hma1.2p1_0060F.1	3516970	3519016	+		114055022	114057042	-	KUNI00876298	Thioredoxin domain-containing protein	15.48	9.75	19.02	14.77
	Hma1.2p1_0060F.1_g033630	Hma1.2p1_0060F.1	3455055	3464200	-		114117262	114127385	+	KUNI03081698	Uncharacterized protein	40.29	28.79	54.88	43.66
	Hma1.2p1_0060F.1_g033620	Hma1.2p1_0060F.1	3453571	3454905	+		114127535	114128869	-	KUNI04767176	Uncharacterized protein	0.96	1.18	1.28	1.01
	Hma1.2p1_0060F.1_g033610	Hma1.2p1_0060F.1	3313071	3314520	-		114273423	114274871	+	KUNI02684524	Putative NAC transcription factors 17	0	0	1.08	0.32
	Hma1.2p1_0060F.1_g033600	Hma1.2p1_0060F.1	3199172	3203068	-		114478490	114482419	+	KUNI03990153	Uncharacterized protein	0.72	0	0.43	0
	Hma1.2p1_0060F.1_g033570	Hma1.2p1_0060F.1	3084488	3087664	-		114584347	114587526	+	KPRO00696444	uncharacterized protein LOC110825849	53.72	47.28	42.56	38.78
	Hma1.2p1_0060F.1_g033550	Hma1.2p1_0060F.1	3078902	3080640	-		114591353	114592754	+	KUNI01098321	Peptidyl-prolyl cis-trans isomerase	182.97	122.27	250.75	183.4
	Hma1.2p1_0060F.1_g033540	Hma1.2p1_0060F.1	3073958	3076785	+		114594881	114597704	-	KUNI04797078	Fucosyltransferase	31.45	23.05	32.05	27.04
	Hma1.2p1_0060F.1_g033530	Hma1.2p1_0060F.1	3017800	3021174	+		114644795	114648243	-	KUNI02069221	Putative NEP1-interacting protein-like 2	7.55	4.39	8.86	6.66
	Hma1.2p1_0060F.1_g033520	Hma1.2p1_0060F.1	3007340	3009301	+		114654265	114656226	-	KUNI04048636	Uncharacterized protein	1.06	0.72	1.67	1
	Hma1.2p1_0060F.1_g033510	Hma1.2p1_0060F.1	3002241	3003863	-		114659733	114661355	+	KPRO01299940	pentatricopeptide repeat-containing protein At5g66520-like	4.75	4.09	6.48	5.29
	Hma1.2p1_0060F.1_g033500	Hma1.2p1_0060F.1	2992466	2996987	-		114666159	114670674	+	KUNI03880586	Exonuclease domain-containing protein	16.86	12.1	23.03	13.06
	Hma1.2p1_0060F.1_g033490	Hma1.2p1_0060F.1	2986935	2988299	-		114675308	114676672	+	KUNI03017246	Putative glycosyltransferase 5	11.35	5.37	15.06	11.1
	Hma1.2p1_0060F.1_g033480	Hma1.2p1_0060F.1	2957320	2971234	-		114724976	114727497	+	KPRO00626812	probable receptor-like protein kinase At5g61350	3.46	2	2.91	1.93
	Hma1.2p1_0060F.1_g033470	Hma1.2p1_0060F.1	2947877	2956461	+		114741456	114748269	-	KUNI03180810	Non-specific serine/threonine protein kinase	21.95	6.3	21.7	6.04
	Hma1.2p1_0060F.1_g033460	Hma1.2p1_0060F.1	2922510	2923475	-		114787366	114788331	+	KUNI00154291	Uncharacterized protein	0.61	0.55	1.25	1.08
	Hma1.2p1_0060F.1_g033450	Hma1.2p1_0060F.1	2904181	2907052	+		114805766	114808632	-	KUNI03199363	Putative SWI/SNF complex subunit SWI3D	12.59	6.54	11.52	10.61
	Hma1.2p1_0060F.1_g033440	Hma1.2p1_0060F.1	2859619	2866655	+		114835364	114842412	-	KUNI03216796	Protein kinase domain-containing protein	30	27.05	24.71	21.04
	Hma1.2p1_0060F.1_g033430	Hma1.2p1_0060F.1	2741544	2745093	-		114959744	114963299	+	KUNI04679974	Protein kinase domain-containing protein	0	0	0.08	0.1
	Hma1.2p1_0060F.1_g033410	Hma1.2p1_0060F.1	2616405	2618580	+		115081649	115083835	-	KUNI03348860	dCTP pyrophosphatase 1	21.52	30.25	9.68	14.01
	Hma1.2p1_0060F.1_g033390	Hma1.2p1_0060F.1	2532842	2541055	+		115133371	115139902	-	KUNI04758798	Flavin-containing monooxygenase	3.67	1.61	1.71	2.02
	Hma1.2p1_0060F.1_g033380	Hma1.2p1_0060F.1	2453228	2458214	+		115210408	115215401	-	KUNI01589487	Transcription factor UNE10	0	0	0	0
	Hma1.2p1_0060F.1_g033360	Hma1.2p1_0060F.1	2418559	2420070	+		115261866	115263363	-	KUNI02924766	Remorin_C domain-containing protein	0.51	0.72	1.18	2.03
	Hma1.2p1_0060F.1_g033350	Hma1.2p1_0060F.1	2405142	2414507	+		115266348	115275716	-	KUNI01386860	SCAPER_N domain-containing protein	25.9	21.2	25.6	19.42
	Hma1.2p1_0060F.1_g033340	Hma1.2p1_0060F.1	2355981	2361170	-		115338665	115340772	+	KUNI03150331	Putative heparanase-like protein 1 isoform X1	8.52	4.52	14.4	12.18
	Hma1.2p1_0060F.1_g033330	Hma1.2p1_0060F.1	2347785	2351305	-		115348379	115351888	+	KUNI04125270	Putative cation/H(+) antiporter 4-like	0.17	0	0.08	0
	Hma1.2p1_0060F.1_g033320	Hma1.2p1_0060F.1	2295345	2298931	+		115400618	115404179	-	KUNI02282948	t-SNARE coiled-coil homology domain-containing protein	23.14	20.05	24.43	18.73
	Hma1.2p1_0060F.1_g033310	Hma1.2p1_0060F.1	2284546	2288102	+		115409808	115413362	-	KUNI02282948	t-SNARE coiled-coil homology domain-containing protein	20.33	16.96	20.18	15.49
	Hma1.2p1_0060F.1_g033270	Hma1.2p1_0060F.1	2141067	2165090	-		115554967	115573638	+	KUNI02441989	RNA helicase	16.02	13.97	17.19	15.41
	Hma1.2p1_0060F.1_g033240	Hma1.2p1_0060F.1	2033545	2034695	-		115701878	115703047	+	KUNI04430498	Expansin	0	0	0	0
	Hma1.2p1_0060F.1_g033230	Hma1.2p1_0060F.1	1982022	1986593	+		115748440	115753209	-	KUNI04527833	Uncharacterized protein	179.32	130.79	185.67	124.57
	Hma1.2p1_0060F.1_g033220	Hma1.2p1_0060F.1	1970817	1976251	-		115755086	115769332	-	KUNI03798049	Uncharacterized protein	7.95	4.31	8.19	4.28
	Hma1.2p1_0060F.1_g033210	Hma1.2p1_0060F.1	1923641	1933316	+		115806428	115816029	-	KUNI02153197	Uncharacterized protein	15.39	12.1	17.33	13.82
	Hma1.2p1_0060F.1_g033200	Hma1.2p1_0060F.1	1882135	1892884	-		115863161	115873924	+	KUNI04024226	Uncharacterized protein	66.16	50.64	51.79	35.43
	Hma1.2p1_0060F.1_g033190	Hma1.2p1_0060F.1	1841953	1876421	+		115881869	115918636	-	KUNI04921527	Putative U5 small nuclear ribonucleoprotein helicase isoform 1	20.67	16.02	18.44	15.23
	Hma1.2p1_0060F.1_g033170	Hma1.2p1_0060F.1	1766794	1773513	-		115970456	115976272	+	KUNI04222894	X8 domain-containing protein	516.35	387.92	551.26	414.42
	Hma1.2p1_0060F.1_g033160	Hma1.2p1_0060F.1	1695978	1727228	-		116026132	116030686	+	KUNI03994921	Histone deacetylase	46.4	33.84	54.71	42.28
	Hma1.2p1_0060F.1_g033140	Hma1.2p1_0060F.1	1691359	1694080	+		116034837	116037558	-	KUNI04030153	Uncharacterized protein	18.68	15.79	20.38	18.2
	Hma1.2p1_0060F.1_g033150	Hma1.2p1_0060F.1	1691611	1694080	+		116034837	116037306	-	KUNI04030153	Uncharacterized protein	0	0	0	0
	Hma1.2p1_0060F.1_g033130	Hma1.2p1_0060F.1	1646978	1655051	+		116073829	116080716	-	KUNI04321653	Mitochondrial substrate carrier family protein like	12.27	10.55	7.78	6.26
	Hma1.2p1_0060F.1_g033120	Hma1.2p1_0060F.1	1639136	1645460	-		116082234	116088503	+	KPRO01244265	ATP synthase subunit gamma, mitochondrial	242.49	171.9	224.03	156.82
	Hma1.2p1_0060F.1_g033110	Hma1.2p1_0060F.1	1636048	1637955	+		116089684	116091591	-	KUNI02147518	Uncharacterized protein	3.01	2.69	3.98	2.42
	Hma1.2p1_0060F.1_g033100	Hma1.2p1_0060F.1	1558562	1567213	-		116167579	116171338	+	KUNI04310672	O-phosphoserine phosphohydrolase	41.34	30.46	41.26	35.58
	Hma1.2p1_0060F.1_g033090	Hma1.2p1_0060F.1	1537198	1541637	-		116180617	116185070	+	KUNI03727984	Protein POLAR LOCALIZATION DURING ASYMMETRIC DIVISION AND REDISTRIBUTION like	11.95	6.91	9.18	6.81
	Hma1.2p1_0060F.1_g033080	Hma1.2p1_0060F.1	1534409	1536181	+		116186084	116187840	-	KPRO00438228	glycine-rich RNA-binding protein blt801	231.16	199.43	197.63	160.4
	Hma1.2p1_0060F.1_g033070	Hma1.2p1_0060F.1	1529500	1530795	-		116199484	116200779	+	KUNI04359535	Presenilin	11.34	10.36	14.55	10.55
	Hma1.2p1_0060F.1_g033050	Hma1.2p1_0060F.1	1382420	1386129	-		116306539	116310219	+	KUNI04092035	Replication protein A subunit	101.01	80.56	68.17	46.13
	Hma1.2p1_0060F.1_g033040	Hma1.2p1_0060F.1	1356502	1361774	+		116330088	116335368	-	KUNI02081257	Glycerophosphodiester phosphodiesterase	18.79	9.63	39.71	25.12
	Hma1.2p1_0060F.1_g033020	Hma1.2p1_0060F.1	1324566	1327003	+		116363933	116366373	-	KPRO01242669	mitochondrial import receptor subunit TOM5 homolog	104.49	89.56	123.79	104.27
	Hma1.2p1_0060F.1_g033010	Hma1.2p1_0060F.1	1305278	1305646	-		116371891	116372259	+	KUNI03596607	Uncharacterized protein	66.29	33.47	47.52	31.13
	Hma1.2p1_0060F.1_g033000	Hma1.2p1_0060F.1	1294483	1304543	+		116372979	116383267	-	KUNI03025912	Uncharacterized protein	27.39	20.92	28.4	19.99
	Hma1.2p1_0060F.1_g032970	Hma1.2p1_0060F.1	1128673	1131681	+		116486142	116489147	-	KPRO00914428	uncharacterized protein LOC111372385 isoform X3	20.61	14.7	22.2	19.28
	Hma1.2p1_0060F.1_g032950	Hma1.2p1_0060F.1	1089555	1100137	+		116517573	116526954	-	KUNI04030285	Uncharacterized protein	20.24	19.4	20.7	14.42
	Hma1.2p1_0060F.1_g032940	Hma1.2p1_0060F.1	1074242	1086603	+		116529903	116542264	-	KUNI04312626	Rhomboid domain-containing protein	23.69	16.62	23.11	17.39
	Hma1.2p1_0060F.1_g032930	Hma1.2p1_0060F.1	952496	955071	-		116681928	116684504	+	KUNI04116910	Uncharacterized protein (CYP78A5, Wu et al. 2023)	293.52	272.72	442.38	281.04
	Hma1.2p1_0060F.1_g032910	Hma1.2p1_0060F.1	930752	934764	+		116700624	116704655	-	KUNI03943742	23 kDa subunit of oxygen evolving system of photosystem II	12.59	10.66	14.85	9.87
	Hma1.2p1_0060F.1_g032900	Hma1.2p1_0060F.1	868093	868770	-		116766815	116767501	+	KUNI02801436	Uncharacterized protein	2.67	3.93	1.25	0.99
	Hma1.2p1_0060F.1_g032870	Hma1.2p1_0060F.1	807534	825789	+		116812106	116829634	-	KUNI03858501	G-protein beta WD-40 repeat-containing protein	1.53	1.56	0.42	1.22
	Hma1.2p1_0060F.1_g032880	Hma1.2p1_0060F.1	807543	825792	+		116812106	116829634	-	KUNI03851986	Putative cleavage stimulation factor subunit 50 isoform X1	9	8.96	11.52	7.21
	Hma1.2p1_0060F.1_g032850	Hma1.2p1_0060F.1	795256	798432	+		116832245	116835425	-	KPRO01311626	COBRA-like protein 4	1.32	1.37	2.56	3.77
	Hma1.2p1_0060F.1_g032840	Hma1.2p1_0060F.1	782323	784014	+		116846965	116848656	-	KUNI02542107	Uncharacterized protein	1.84	1.57	1.67	1.7
	Hma1.2p1_0060F.1_g032830	Hma1.2p1_0060F.1	774230	774538	-		116856443	116856751	+	KUNI04180540	Sm domain-containing protein	3.47	0	6.17	4.47
	Hma1.2p1_0060F.1_g032820	Hma1.2p1_0060F.1	662265	663524	-		116943249	116944508	-	KUNI02387901	Uncharacterized protein	3.31	3.04	10.27	13.08
	Hma1.2p1_0060F.1_g032810	Hma1.2p1_0060F.1	601558	602136	-		117003020	117003598	+	KUNI04222449	Uncharacterized protein	0	0	0.15	0
	Hma1.2p1_0060F.1_g032790	Hma1.2p1_0060F.1	554289	557272	+		117068361	117071384	-	KUNI04017873	Putative squamosa promoter-binding-like protein 6 isoform X3	20	19.08	22.73	18.37
	Hma1.2p1_0060F.1_g032780	Hma1.2p1_0060F.1	370739	375361	-		117222803	117233760	+	KUNI04940594	MADS-box domain-containing protein	14.22	1.6	24.29	10.99
	Hma1.2p1_0060F.1_g032760	Hma1.2p1_0060F.1	292420	302623	-		117320434	117331775	+	KUNI04117574	Hexosyltransferase	9.45	8.55	8.18	8.37
	Hma1.2p1_0060F.1_g032750	Hma1.2p1_0060F.1	281925	287818	+		117336667	117341591	-	KUNI04316330	Protein BCCIP homolog	44.45	41.95	30.61	25.59
	Hma1.2p1_0060F.1_g032740	Hma1.2p1_0060F.1	255727	259585	+		117370893	117374715	-	KUNI01500059	Uncharacterized protein	37.83	33.75	43.96	27.82
	Hma1.2p1_0060F.1_g032720	Hma1.2p1_0060F.1	179918	182616	-		117424525	117427220	+	KUNI03089028	CCHC-type domain-containing protein	0	0	0	0
	Hma1.2p1_0060F.1_g032710	Hma1.2p1_0060F.1	153426	154370	+		117452790	117453734	-	KUNI04486650	Putative dof zinc finger protein DOF5.4	8.35	6.42	8.89	8.42
	Hma1.2p1_0060F.1_g032700	Hma1.2p1_0060F.1	96588	111136	-		117506287	117520316	+	KUNI04841161	BSD domain-containing protein	38.64	31.75	58.31	49.21
	Hma1.2p1_0060F.1_g032690	Hma1.2p1_0060F.1	9255	12530	-		117603268	117606541	+	KUNI04102789	O-fucosyltransferase family protein	62.2	52.62	48.89	43.1
	Hma1.2p1_0744F.1_g211820	Hma1.2p1_0744F.1	629051	630262	-		118001035	118005282	+	KUNI02829161	Putative ADP-ribosylation factor GTPase-activating protein AGD11	0	0	0	0
	Hma1.2p1_0744F.1_g211810	Hma1.2p1_0744F.1	593933	595644	-		118023764	118025196	+	KUNI02716603	Nascent polypeptide-associated complex subunit beta	0	0	0	0
	Hma1.2p1_0744F.1_g211813	Hma1.2p1_0744F.1	607463	609175	-		118023764	118025196	-	KUNI02716603	Nascent polypeptide-associated complex subunit beta	0	0	0.14	0
	Hma1.2p1_0744F.1_g211816	Hma1.2p1_0744F.1	621347	623058	-		118023764	118025196	+	KUNI02716603	Nascent polypeptide-associated complex subunit beta	0	0	0.17	0
	Hma1.2p1_0744F.1_g211800	Hma1.2p1_0744F.1	493079	518885	-		118126782	118194472	+	KUNI04737889	Glycosyltransferase	28.87	28.29	17.94	11.27
	Hma1.2p1_0744F.1_g211790	Hma1.2p1_0744F.1	484599	485966	-		118212038	118213405	+	KUNI04343093	Putative UDP-glycosyltransferase 89B1-like	15.37	12.46	4.14	3.01
	Hma1.2p1_0744F.1_g211780	Hma1.2p1_0744F.1	403287	407808	-		118289263	118293784	+	KUNI00954213	uncharacterized protein LOC118347921	0	0	0.21	0.14
	Hma1.2p1_0744F.1_g211760	Hma1.2p1_0744F.1	359293	360591	-		118336210	118337509	+	KUNI04785913	Putative AC transposase	0	0	0.25	0
	Hma1.2p1_0744F.1_g211750	Hma1.2p1_0744F.1	345065	352776	-		118344236	118351945	+	KUNI04886029	Putative WD repeat and HMG-box DNA-binding protein 1	37.71	28.57	32.17	21.65
	Hma1.2p1_0744F.1_g211740	Hma1.2p1_0744F.1	337170	338543	-		118358433	118359806	+	KUNI02508928	RING-type domain-containing protein	16.4	14.39	16.84	12.27
	Hma1.2p1_0744F.1_g211705	Hma1.2p1_0744F.1	278538	328651	+		118368328	118417092	-	KUNI04058509	DYW_deaminase domain-containing protein	0	0	0	0
	Hma1.2p1_0744F.1_g211720	Hma1.2p1_0744F.1	294696	298909	+		118397189	118401403	-	KUNI04058509	DYW_deaminase domain-containing protein	0	0	0	0
	Hma1.2p1_0744F.1_g211725	Hma1.2p1_0744F.1	295002	296538	+		118399561	118401097	-	KUNI02212526	Pentatricopeptide repeat-containing protein	4.48	2.74	3.56	2
	Hma1.2p1_0744F.1_g211710	Hma1.2p1_0744F.1	278844	284058	+		118411027	118416786	-	KUNI02212526	Pentatricopeptide repeat-containing protein	4.72	2.6	4.72	2.99
	Hma1.2p1_0744F.1_g211701	Hma1.2p1_0744F.1	252393	267169	+		118427448	118442223	-	KUNI04141307	Uncharacterized protein	18.68	14.19	18.74	7.63
	Hma1.2p1_0744F.1_g211700	Hma1.2p1_0744F.1	185617	186048	+		118503205	118503645	-	KUNI04539092	Uncharacterized protein	3.25	1.88	10.76	10.44
	Hma1.2p1_0744F.1_g211690	Hma1.2p1_0744F.1	151696	159285	+		118514060	118521677	-	KUNI02261269	Putative serine/threonine-protein kinase 16	41.58	33.95	47.01	31.06
	Hma1.2p1_0744F.1_g211680	Hma1.2p1_0744F.1	127990	149210	+		118524053	118545293	-	KUNI03498556	Uncharacterized protein	87.71	62.85	107.14	87.74
	Hma1.2p1_0340F.1_g130240	Hma1.2p1_0340F.1	1878524	1887276	-		118601915	118611883	+	KUNI04586237	Uridine kinase-like	1.12	0.96	1.33	0.99
	Hma1.2p1_0744F.1_g211670	Hma1.2p1_0744F.1	72572	82541	-		118601915	118611883	+	KUNI04590367	Putative uridine-cytidine kinase C isoform X1	6	4.35	8.13	4.85
	Hma1.2p1_0744F.1_g211660	Hma1.2p1_0744F.1	69215	71519	+		118612952	118615256	-	KUNI02716413	Ribonucloprotein	316.41	312.03	206.64	167.72
	Hma1.2p1_0340F.1_g130230	Hma1.2p1_0340F.1	1875244	1877448	+		118612987	118615215	-	KUNI02716413	Ribonucloprotein	0	0	0	0
	Hma1.2p1_0744F.1_g211650	Hma1.2p1_0744F.1	45138	63389	-		118632975	118651273	+	KUNI02361312	Phenylalanyl-tRNA synthetase beta subunit	41.05	34.94	35.19	24.42
	Hma1.2p1_0340F.1_g130210	Hma1.2p1_0340F.1	1851468	1860447	-		118642268	118651273	+	KPRO00552441	phenylalanine--tRNA ligase beta subunit, cytoplasmic isoform X2	11.11	6.8	7.9	5.17
	Hma1.2p1_0340F.1_g130200	Hma1.2p1_0340F.1	1752550	1758616	+		118778989	118783592	-	KUNI02725478	Uncharacterized protein	54.02	43.14	35.68	22.68
	Hma1.2p1_0340F.1_g130190	Hma1.2p1_0340F.1	1735574	1738044	+		118796915	118799385	-	KUNI03845047	Putative nuclease HARBI1 isoform X1	0	0	0	0
	Hma1.2p1_0340F.1_g130180	Hma1.2p1_0340F.1	1651139	1653176	-		118880905	118883020	+	KUNI04506027	Putative tetraspanin-8	0	0	0	0
	Hma1.2p1_0340F.1_g130170	Hma1.2p1_0340F.1	1644011	1644580	+		118892144	118892714	-	KPRO01020535	E3 ubiquitin-protein ligase RHA2A-like	0	0	2.57	1.72
	Hma1.2p1_0340F.1_g130160	Hma1.2p1_0340F.1	1622583	1636666	+		118899413	118913528	-	KPRO00805500	protein CHAPERONE-LIKE PROTEIN OF POR1, chloroplastic-like isoform X2	66.9	52.7	64.31	50.54
	Hma1.2p1_0340F.1_g130150	Hma1.2p1_0340F.1	1611911	1620796	+		118915382	118924584	-	KUNI03435364	Uncharacterized protein	35.05	18.8	27	16.48
	Hma1.2p1_0340F.1_g130000	Hma1.2p1_0340F.1	1047282	1048733	-		118946627	118948077	-	KPRO00624859	PREDICTED: uncharacterized protein LOC105955732	0	0	0.14	0.16
	Hma1.2p1_0340F.1_g130130	Hma1.2p1_0340F.1	1509503	1514139	+		119036510	119041481	-	KUNI03040104	Putative extracellular calcium sensing receptor	40.64	27.65	24.71	14.82
	Hma1.2p1_0340F.1_g130120	Hma1.2p1_0340F.1	1504404	1505033	-		119045882	119046511	+	KUNI01360785	AP2/ERF domain-containing protein	3.35	1.32	4.07	2.85
	Hma1.2p1_0340F.1_g130110	Hma1.2p1_0340F.1	1443559	1443897	-		119118786	119119124	+	KUNI04563188	Uncharacterized protein	0	0	0	0
	Hma1.2p1_0340F.1_g129970	Hma1.2p1_0340F.1	987592	994874	+		119195712	119215476	+	KUNI04145865	Uncharacterized protein	39.57	35.38	46.23	36.53
	Hma1.2p1_0340F.1_g129990	Hma1.2p1_0340F.1	1031475	1053828	-		119245938	119254400	-	KUNI04781528	Uncharacterized protein	19.5	14.07	21.93	15.89
	Hma1.2p1_0340F.1_g130010	Hma1.2p1_0340F.1	1072776	1074047	+		119294574	119295864	+	KPRO00510281	peptidyl-prolyl cis-trans isomerase CYP26-2, chloroplastic	3.39	2.38	0.69	0
	Hma1.2p1_0340F.1_g130020	Hma1.2p1_0340F.1	1072983	1074047	+		119294781	119295864	+	KUNI04820601	Peptidylprolyl isomerase	1.12	0.65	0.21	0
	Hma1.2p1_0340F.1_g130060	Hma1.2p1_0340F.1	1152925	1154573	+		119341051	119342703	+	KUNI03076443	Phytocyanin domain-containing protein	0	0	0	0
	Hma1.2p1_0340F.1_g130065	Hma1.2p1_0340F.1	1230775	1242785	-		119360389	119399788	-	KUNI03309177	Putative DEAD-box ATP-dependent RNA helicase 51-like	25.61	20.21	27.85	22.13
	Hma1.2p1_0340F.1_g130070	Hma1.2p1_0340F.1	1343155	1348877	+		119452941	119459578	+	KUNI03185449	Kinesin-like protein	48.18	35.89	48.02	31.06
	Hma1.2p1_0340F.1_g130080	Hma1.2p1_0340F.1	1353784	1354566	-		119465028	119465810	-	KUNI03918908	Uncharacterized protein	20.63	11.96	23.14	16.4
	Hma1.2p1_0340F.1_g130100	Hma1.2p1_0340F.1	1356503	1361178	-		119467750	119472419	-	KUNI04570843	CBFD_NFYB_HMF domain-containing protein	68.25	50.74	88.37	66.51
	Hma1.2p1_0340F.1_g129940	Hma1.2p1_0340F.1	918983	919363	+		119540349	119540735	-	KUNI02708433	uncharacterized protein LOC113742515	2.53	3.12	0.28	0.09
	Hma1.2p1_0340F.1_g129930	Hma1.2p1_0340F.1	885828	895596	+		119564272	119573957	-	KUNI03024575	Transcription initiation factor IIE subunit alpha	34.01	22.89	42.42	29.08
	Hma1.2p1_0340F.1_g129920	Hma1.2p1_0340F.1	706638	707904	+		119714184	119715453	-	KUNI03836296	Uncharacterized protein	0	0.22	2.17	1.86
	Hma1.2p1_0340F.1_g129890	Hma1.2p1_0340F.1	511053	519223	-		119785198	119793349	+	KUNI03137098	Putative DNA mismatch repair protein MSH2	25.95	18.37	33	22.31
	Hma1.2p1_0340F.1_g129900	Hma1.2p1_0340F.1	515015	519223	-		119785198	119789381	+	KUNI03137098	Putative DNA mismatch repair protein MSH2	0	0	0	0
	Hma1.2p1_0340F.1_g129880	Hma1.2p1_0340F.1	492682	506150	-		119814371	119827587	+	KUNI02886260	RING-type domain-containing protein	18.16	14.55	19.15	15.56
	Hma1.2p1_0340F.1_g129860	Hma1.2p1_0340F.1	467056	468298	-		119848029	119848754	+	KUNI04504693	Uncharacterized protein	0	0.23	0.26	0
	Hma1.2p1_0340F.1_g129853	Hma1.2p1_0340F.1	452784	467531	-		119848279	119861559	+	KUNI04504693	Uncharacterized protein	0.06	0.05	0.03	0.03
	Hma1.2p1_0340F.1_g129856	Hma1.2p1_0340F.1	452836	453259	-		119848279	119848701	+	KUNI03464519	Uncharacterized protein	0.04	0.03	0.06	0.03
	Hma1.2p1_0340F.1_g129840	Hma1.2p1_0340F.1	295204	295998	+		120006394	120007190	-	KUNI02698198	Uncharacterized protein	3.35	2.98	5.49	3.64
	Hma1.2p1_0340F.1_g129846	Hma1.2p1_0340F.1	342419	343213	+		120006394	120007190	-	KUNI02698198	Uncharacterized protein	3.99	1.88	5.57	3.99
	Hma1.2p1_0340F.1_g129830	Hma1.2p1_0340F.1	289240	290019	+		120012388	120013169	-	KUNI02613151	Uncharacterized protein	3.77	3.82	5.07	4.1
	Hma1.2p1_0340F.1_g129843	Hma1.2p1_0340F.1	336455	337234	+		120012388	120013169	-	KUNI02613151	Uncharacterized protein	2.97	2.62	4.37	3.67
	Hma1.2p1_0340F.1_g129810	Hma1.2p1_0340F.1	232948	234735	+		120086335	120088126	-	KUNI03818589	DDT domain-containing protein	16.94	7.41	5.58	1.3
	Hma1.2p1_0340F.1_g129780	Hma1.2p1_0340F.1	140706	146754	+		121647052	121653098	-	KUNI04142425	Abhydro_lipase domain-containing protein	8.76	6.85	5.6	3.99
	Hma1.2p1_0340F.1_g129770	Hma1.2p1_0340F.1	107445	111644	-		121678719	121682919	+	KUNI02817648	ClpS domain-containing protein	37.2	17.55	58.61	43.64
	Hma1.2p1_0340F.1_g129760	Hma1.2p1_0340F.1	93365	105106	+		121685134	121698152	-	KUNI03902153	Putative actin-related protein 4	61.5	47.58	69.11	45.13
	Hma1.2p1_0340F.1_g129750	Hma1.2p1_0340F.1	5276	6775	-		121752029	121753516	+	KUNI02494856	Peptidase A1 domain-containing protein	54.66	45.82	155.51	119.93
	Hma1.2p1_0060F.1_g033413	Hma1.2p1_0060F.1	2721545	2721945	+		not assigned	not assigned		KPRO01039912	putative MO25-like protein At5g47540	0	0	0	0
