# Supplementary material for: The SEP homologous gene TEMARY regulates inflorescence phenotypes in Hydrangea Macrophylla
Source: Hortic Res. 2024 Nov 26;12(3):uhae332. doi: 10.1093/hr/uhae332 (PMC11879557; doi:10.1093/hr/uhae332)
Supplement: Web_Material_uhae332 [file web_material_uhae332.zip › Supplement Table4.xlsx]

## Sheet: Supplemental Table 4
	Supplemental Table 4. Comparison of expression levels of SEPALLATA (SEP) homologs in inflorescense buds between lacecap cultivars (SK-1, Blue Sky) and their mophead mutants (SKM-1, BM-1) using RNA-seq analysis data
	Isoforma No.	Length	Locus position at Hmc_EndlessSummer_p1.0 genome (Wu et al. 2023)	FPKM
		(bp)		SK-1	SKM-1	Blue Sky	BM-1
	13929	1385	Chr04_41315969-41339389	42.79	35.02	35.96	14.53
	16232	1251	Chr04_41315984-41339264	6.4	4.22	13.71	4.94
	18210	1161	Chr10_92971080-92992420	13.17	7.54	8.01	3.47
	20890	1036	Chr10_92971080-92992301	145.04	111.1	92.81	38.94
	17168	1214	Chr06_962665-998260	0	0	0	0
	17413	1197	Chr06_962708-998287	0.44	1.16	1.45	1
	21337	1014	Chr06_962859-998262	9.59	4.08	10.8	3.28
	23957	912	Chr06_962975-998283	20.72	19.36	19.2	6.46
	14124	1356	Chr02_80965691-81019868	0	2.64	1.89	4.61
	14650	1326	Chr02_80965691-81019872	0.42	2.53	1.01	1.51
	15468	1290	Chr02_80965690-81019913	9.74	18.35	7.19	14.39
	16331	1253	Chr02_80965691-81019903	0	0.78	0.6	0
	19808	1104	Chr04_11722639-117239785	15.29	2.83	27.4	11.72
	20369	1068	Chr17_75783438-75923015	43.28	42.19	57.64	27.95
	a Isoforms were obtained by the Iso-Seq analysis using mixed extracted RNAs from the inflorescence buds and leaves of ‘Blue Sky’ with those from decorative and non-decorative flowers of both the double-flowered cultivar ‘Jogasaki’ and a Nijima-1 (wild individual of H. macrophylla). Isoforms were separated by dashed lines for each locus.
