# Supplementary material for: The SEP homologous gene TEMARY regulates inflorescence phenotypes in Hydrangea Macrophylla
Source: Hortic Res. 2024 Nov 26;12(3):uhae332. doi: 10.1093/hr/uhae332 (PMC11879557; doi:10.1093/hr/uhae332)
Supplement: Web_Material_uhae332 [file web_material_uhae332.zip › Supplement Table5.xlsx]

## Sheet: Supplemental Table5
	Supplemental Table 5. Temary gene location of H. macrophylla genome sequences.
	Region	Hma_r1.2_1 (Allele 1)	Hmc_EndlessSummer_p1.0 (Allele 8)	Hmc_EndlessSummer_a1.0 (Allele 7)
	Exon 1	0060F: 375361-375177	Chr04: 117222803-117227745	Chr04: 74422334-74422518
	Exon 2	0060F: 370808-370745	Chr04: 117233691-117233654	Chr04: 74426864-74426927
	Exon 3	0060F: 369958-369894	Chr04: 117234559-117234623	Chr04: 74427805-74427869
	Exon 4	0060F: 366941-366842	Chr04: 117236330-117236429	Chr04: 74431137-74431236
	Exon 5	0060F: 366734-366693	Chr04: 117236534-117236575	Chr04: 74431340-74431381
	Exon 6	0060F: 366607-366566	Chr04: 117236661-117236702	Chr04: 74431467-74431508
	Exon 7	0060F: 364083-363950	Chr04: 117239199-117239332	Chr04: 74433688-74433821
	Exon 8	0060F: 363946-363854	Chr04: 117239427-117239508	Chr04: 74433917-74434001
