# Supplementary material for: The SEP homologous gene TEMARY regulates inflorescence phenotypes in Hydrangea Macrophylla
Source: Hortic Res. 2024 Nov 26;12(3):uhae332. doi: 10.1093/hr/uhae332 (PMC11879557; doi:10.1093/hr/uhae332)
Supplement: Web_Material_uhae332 [file web_material_uhae332.zip › Supplement Table6.xlsx]

## Sheet: Supplemental Table 6
		Supplemental Table 6. Comparison of exon and intron lengths among Temary alleles. Gray cells show mutation points in functionally disrupted alleles.
		Allele	exon 1	intron 1	exon 2	intron 2	exon 3	intron 3	exon 4	intron 4	exon 5	intron 5	exon 6	intron 6	exon 7	intron 7	exon 8	Total
		1	185	4368	64	786	65	1749	100	107	42	85	42	2508	134	95	85	10415
		2	185	4546	64	775	65	1773	100	104	42	85	42	2441	134	94	85	10535
		3	185	7123	64	781	65	1801	100	106	42	85	42	2244	134	95	85	12952
		4	185	4372	64	871	65	3254	100	108	42	85	42	2457	134	95	85	11959
		5	185	5962	64	804	65	1700	100	105	42	85	42	2488	134	94	85	11955
		6	185	4321	64	783	65	8724	100	106	42	85	42	2503	134	95	85	17334
		7	185	4347	64	877	65	3269	100	112	42	85	42	2180	134	95	85	11682
		8	4950	5956	64	804	65	1710	100	104	42	85	42	2497	134	94	85	16732
