# Supplementary material for: The SEP homologous gene TEMARY regulates inflorescence phenotypes in Hydrangea Macrophylla
Source: Hortic Res. 2024 Nov 26;12(3):uhae332. doi: 10.1093/hr/uhae332 (PMC11879557; doi:10.1093/hr/uhae332)
Supplement: Web_Material_uhae332 [file web_material_uhae332.zip › Supplement Table7.xlsx]

## Sheet: Supplemental Table 7
	Supplemental Table 7. DNA marker information developed in this study.
	Marker name	Primer (5'-3')	Primer position (EndlessSummer_p1.0)	Sequence existence		The length of the amplification product obtained from each allele
					Marker type	1	2	3	4	5	6	7	8
	Temary-1	1: GGTTGTAACCTTCCATCTTTGGGG	117236036..117236059	All alleles		277	267	312	277	209	131	281	217 or 223
		2: [6-FAM]-ACGGAGAGGATCTTAAGTGAACT	117236231..117236253	All alleles	SSR marker
		3: ACCGTTAGAAATGTGCTCTT	not exist	Allele 6
	Temary-2	1:CTTATCATCATATTTTGCATTAATC	117239598..117239622	All alleles		188	151	151	151	151	188	151	151
		2:TAACAAAAGTTTGAAGGTTCCAAG	117239724..117239747	All alleles	INDEL marker
		3:TTCGTTTCACGTTCGCTTAGG	not exist	Allele 1 and 6
	Temary-3	1. GTGCTCTTATCCTCCACACCCACT	117222681..117222704	All alleles		282	281	281	281	281	282	281	107
		2. ACGCGAAAGGGTGCCAGTTTGGCAT	117227613..117227637	Allele 8	INDEL marker
		3. CTTGCCACGGCTAGAGAAGAT	117227699..117227719	All alleles
	Temary-4	1:TGTGCTCTTATCCTCCACACC	117222680..117222700	All alleles	dCAPS marker (NlaIII)	176+27	176+27	176+27	176+27	176+27	176+27	203	176+27
		2:CCATTCCTTCTCTTAGCAAAAGTAACAT	117222855..117222822	All alleles
