# Supplementary material for: The SEP homologous gene TEMARY regulates inflorescence phenotypes in Hydrangea Macrophylla
Source: Hortic Res. 2024 Nov 26;12(3):uhae332. doi: 10.1093/hr/uhae332 (PMC11879557; doi:10.1093/hr/uhae332)
Supplement: Web_Material_uhae332 [file web_material_uhae332.zip › Supplement Table8.xlsx]

## Sheet: Supplemental Table 8
			Supplemental Table 8. Coupling of allele of TEMARY and INF markers. Grey cells show recessive mophead-linked alleles.
			TEMARY allele	12GM1-02464	A109A110 (Tränkner et al. 2019)	A133A134 (Tränkner et al. 2019)	Hy_CAPS_Inflo (Wu et al. 2019)
			1	G	B2	other	C
			2	A	B3	A2	C
			3	A	other	no corresponding sequence	C
			4	G	B4	no corresponding sequence	C
			5	G	B2	no corresponding sequence	C
			6	G	B2	no corresponding sequence	T
			7	G	B1	A1	T
			8	G	B2	no corresponding sequence	T
