# Supplementary material for: The SEP homologous gene TEMARY regulates inflorescence phenotypes in Hydrangea Macrophylla
Source: Hortic Res. 2024 Nov 26;12(3):uhae332. doi: 10.1093/hr/uhae332 (PMC11879557; doi:10.1093/hr/uhae332)
Supplement: Web_Material_uhae332 [file web_material_uhae332.zip › Supplement Table9.xlsx]

## Sheet: Supplemental Table 9
	Supplemental Table 9. Primers used for qRT-PCR.
	Target to be amplified	Primer (5'-3')
	Exon 1 of TEMARY	F: CACTTCTTAACCAGGAGTGGAATAC
		R: CATAGAGCTTGCCACGGCTAGAGAA
	Exon 4 of TEMARY	F: TCTCAGAGCAACCTTCTTGGGGA
		R: CTGATCCAGCATAGATTGAGTCCTT
	HmActin	F:TCCTCCTGAGAGGAAGTACAGC
		R:AGATTCATCGTACTCTGCCTTAGCA
